# Supplementary material for: A comparative policy analysis of the adoption and implementation of sugar-sweetened beverage taxes (2016–19) in 16 countries
Source: Health Policy Plan. 2022 Mar 4;37(5):543–64. doi: 10.1093/heapol/czac004 (PMC9113088; doi:10.1093/heapol/czac004)
Supplement: czac004_Supp [file czac004_supp.zip]

Archive with 1 entries (1 files):
- DOI SSB Taxes_Supp_26Mar21.docx
